# Supplementary material for: Artificial Intelligence in the Diagnostic Use of Transcranial Doppler and Sonography: A Scoping Review of Current Applications and Future Directions
Source: Bioengineering (Basel). 2025 Jun 21;12(7):681. doi: 10.3390/bioengineering12070681 (PMC12292295; doi:10.3390/bioengineering12070681)
Supplement: Supplementary file 1 [file bioengineering-12-00681-s001.zip]

Archive with 1 entries (1 files):
- bioengineering-3623052-supplementary.pdf
